# Supplementary material for: Genome-wide analysis of the EIN3/EIL family in rye and functional identification of ScEIL5 in stripe rust resistance
Source: Front Plant Sci. 2026 Mar 19;17:1791751. doi: 10.3389/fpls.2026.1791751 (PMC13044056; doi:10.3389/fpls.2026.1791751)
Supplement: Supplementary file 1 [file Table1.xlsx]

## Sheet: Sheet1
Table S1 Primers used for qRT-PCR of expansins in rye
Gene	Forward primer	Reverse primer
ScEIL1	GAACCCATCCCGCACC	GGCGAGTGGTGGAGACG
ScEIL2	GAAGCCGCACGACCTCAA	GGTGTCGGACTCCTTGGC
ScEIL3	CGCTTGGACTGCCACACG	GGAAGCCGCACGACCTGA
ScEIL4	GGCTGACGAACTCCCACA	CAGCATTGACAACGGTCTATC
ScEIL5	GTTCGCCCTTTCTCTGCC	TGGAACCAGGAACGCACA
ScEIL6	GGTTGCCGCTCCTTTGTT	ATTGTAGGCAGTTTTACCATCC
ScEIL7	GCCCAATGCCATCACCC	CGTCGTTCTTCTGCGGGT
BSMV:γ-ScEIL5-1as	tagctagctgattaattaaGCTTACAGGAATAGCATCCACAG	ttgctagctgagcggccgcGCTTACAGGAATAGCATCCACAG
BSMV:γ-ScEIL5-2as	tagctagctgattaattaaCCGACCGAGGGAATCATAAA	ttgctagctgagcggccgcAGCCAAGCGAGGAGGACTGC
ScActin	CGTGTTGGATTCTGGTGATG	AGCCACATATGCGAGCTTCT
PstEF	TCGTGTCGAAACCGGTACCATCAA	AAACCAACGTTGTCACCTGGCAT
